# Supplementary material for: AZA Toxin Profiles by LC-HRMS in Shellfish from Šibenik Bay: AZA-2 Predominant Analog
Source: Molecules. 2025 Dec 23;31(1):60. doi: 10.3390/molecules31010060 (PMC12786966; doi:10.3390/molecules31010060)
Supplement: Supplementary file 1 [file molecules-31-00060-s001.zip]

Archive with 1 entries (1 files):
- molecules-3985566-supplementary.pdf
